# Supplementary material for: Generalist–specialist trade-off during thermal acclimation
Source: R Soc Open Sci. 2015 Jan 21;2(1):140251. doi: 10.1098/rsos.140251 (PMC4448783; doi:10.1098/rsos.140251)
Supplement: Supplementary Data: the complete dataset associated with this ms. [file rsos140251supp1.xlsx]

## Sheet: Sheet1
		Acclimation to 20oC				Acclimation to 28oC
		Ucrit (BL/s)				Ucrit (BL/s)
Male	length (m)	20	28	32		20	28	32
1	0.027	8.3	7.56	3.33		5.1358	10.1432	9.94074
2	0.022	5.64	12	8.45		6.55152	7.47576	10.0424
3	0.0238	6.55	10.25	0.95		6.26611	7.90756	7.23249
4	0.0216	5.19	9.07	0		4.87037	7.32716	12.7006
5	0.0225	5.51	7.11	5.78		5.8163	9.02222	7.43704
6	0.026	4.77	5.41	4.73		4.94872	8.75641	9.36923
7	0.024	7.91667	10.8192	3.83333		5.05	6.93889	8.56389
8	0.0222	9.33934	9.36937	6.05105		5.47748	12.003	11.045
9	0.023	5.73913	10.7793	4		5.42899	10.7681	7.58261
10	0.0223	5.8296	7.35399	1.92825		5.07623	6.45142	11.0972
11	0.024	4.5	4.66667	1.75		4.38056	6.47222	5.38889
12	0.0235	4.59574	7.91489	1.87234		4.9617	6.81418	7.04965
13	0.0257	7.00389	8.14499	6.61479		6.28534	10.4799	8.11933
14	0.0249	7.92503	8.34806	9.95984		5.86078	9.1593	11.7483
15	0.0278	3.45324	7.40677	5.39568		5.55156	9.04077	8.3765
16	0.0271	4.10824	3.29643	5.54982		4.44526	9.06765	9.38745
17	0.0288	4.97685	5.74047	7.91667		4.81019	10.2269	9.28241
18	0.0215	8.09302	9.86047	6.88372		3.97519	4.90233	6.95814
19	0.0217	6.75883	9.30318	7.82488		5.75115	7.24117	12.9278
20	0.0277	5.84838	5.05415	5.19856		6.6787	9.42479	10.4886
		Ucrit (BL/s)				Ucrit (BL/s)
Female	length (m)	20	28	32		20	28	32
1	0.0281	3.55872	10.4149	5.07711		4.45552	10.2467	6.46975
2	0.0304	3.09211	7.60965	7.52193		4.23246	5.27412	8.89693
3	0.0278	4.34053	9.05943	7.33813		4.30456	7.28058	7.506
4	0.026	4.71795	5.64103	5.61538		5.64615	12.2462	8.12821
5	0.0288	5.60185	11.5738	7.01389		5.85648	10.5532	6.50463
6	0.0226	7.52212	9.26254	10.6785		4.61357	7.21239	8.30383
7	0.0228	4.28947	14.8775	7.63158		5.50585	9.0614	10.8743
8	0.0202	4.24422	8.61386	6.9802		6.9538	8.64356	10.2904
9	0.0217	5.6682	6.85072	5.22273		5.62826	7.1828	6.77112
10	0.0218	8.99083	11.9572	8.80734		4.47401	4.88073	6.92049
11	0.0215	6.62946	8.15566	7.50388		5.15659	10.6791	11.5535
12	0.0207	4.09018	5.21739	6.8277		4.83736	9.40419	11.562
13	0.0216	5.7716	8.48738	7.77778		5.58951	8.6358	7.0216
14	0.0214	9.06542	10.405	10.3115		4.81308	8.09657	6.32399
15	0.019	7.78947	7.43223	5.06677		6.42105	8.59649	9.77544
16	0.0215	4.83721	4.99225	6.58915		5.88217	9.70853	10.8031
17	0.0215	7.34884	6.63538	9.48837		5.9845	6.93023	7.67442
18	0.0258	4.36693	6.40827	8.37209		6.32817	9.37984	6.65891
19	0.02	6.3	12.93	12.25		7.15333	13.41	11.4133
20	0.0194	6.66667	8.76289	6.80412		5.42268	12.9931	13.8557
21	0.0204	5.78431	10.6206	10.9477		7.52288	9.73856	12.2647
22	0.0194	9.43299	9.41581	11.2371		6.42268	11.5361	11.5842
23	0.0236	9.46328	7.53679	9.23729		4.51695	8.67232	10.1017
24	0.0192	3.95833	5.20833	5.24616		5.60417	13.3403	12.9097
25	0.022	6.39394	9.45427	7.81818		4.86364	11.3515	8.69394
26	0.0184	9.8913	11.087	12.1739		5.54348	10.5906	7.89493
27	0.0226	4.89676	9.3307	5.30973		6.29499	9.23599	10.3038
28	0.0249	5.54217	5.63052	6.45248		5.0415	11.4752	11.2048
